# Supplementary material for: A Study of Vanadate Group Substitution into Nanosized Hydroxyapatite Doped with Eu3+ Ions as a Potential Tissue Replacement Material
Source: Nanomaterials (Basel). 2021 Dec 28;12(1):77. doi: 10.3390/nano12010077 (PMC8746586; doi:10.3390/nano12010077)
Supplement: Supplementary file 1 [file nanomaterials-12-00077-s001.zip]

Archive with 1 entries (1 files):
- nanomaterials-1425957-supplementary.pdf
